# Supplementary material for: Biphasic Mathematical Model of Cell–Drug Interaction That Separates Target-Specific and Off-Target Inhibition and Suggests Potent Targeted Drug Combinations for Multi-Driver Colorectal Cancer Cells
Source: Cancers (Basel). 2020 Feb 13;12(2):436. doi: 10.3390/cancers12020436 (PMC7072552; doi:10.3390/cancers12020436)
Supplement: Supplementary file 1 [file cancers-12-00436-s001.zip]

Archive with 2 entries (2 files):
- 2. Supplementary data S1.xlsx
- Revised Shen et al. Supplementary Materials Figs and Tables.pdf
