# Supplementary material for: Biphasic Mathematical Model of Cell–Drug Interaction That Separates Target-Specific and Off-Target Inhibition and Suggests Potent Targeted Drug Combinations for Multi-Driver Colorectal Cancer Cells
Source: Cancers (Basel). 2020 Feb 13;12(2):436. doi: 10.3390/cancers12020436 (PMC7072552; doi:10.3390/cancers12020436)
Supplement: Supplementary file 1 [file cancers-12-00436-s001.zip › 2. Supplementary data S1.xlsx]

## Sheet: Sheet1
Cell line	Rel Viab-1.28	Rel Viab-0.64	Rel Viab-0.32	Rel Viab-0.16	Rel Viab-0.08	Rel Viab-0.04	Rel Viab-0.02	Rel Viab-0.01	Rel Viab-0.005	MP IC50	Category	MP-Cal 1.28	MP-Cal 0.64	MP-Cal 0.32	MP-Cal 0.16	MP-Cal 0.08	MP-Cal 0.04	MP-Cal 0.02	MP-Cal 0.01	MP-Cal 0.005	MP RMSE	F1	Kd1	Kd2	BP-Cal 1.28	BP-Cal 0.64	BP-Cal 0.32	BP-Cal 0.16	BP-Cal 0.08	BP-Cal 0.04	BP-Cal 0.02	BP-Cal 0.01	BP-Cal 0.005	BP RMSE
CTV-1	0.0802489	0.0795459	0.0770698	0.076485	0.0738064	0.075649	0.0739882	0.081844	0.0870269	ND	LV	ND	ND	ND	ND	ND	ND	ND	ND	ND	ND	ND	ND	ND	ND	ND	ND	ND	ND	ND	ND	ND	ND	ND
EoL-1-cell	0.121837	0.111798	0.112916	0.0580486	0.111286	0.108914	0.109335	0.09756	0.153132	ND	LV	ND	ND	ND	ND	ND	ND	ND	ND	ND	ND	ND	ND	ND	ND	ND	ND	ND	ND	ND	ND	ND	ND	ND
LAMA-84	0.138263	0.133808	0.134137	0.12947	0.128432	0.127591	0.129282	0.128792	0.126982	ND	LV	ND	ND	ND	ND	ND	ND	ND	ND	ND	ND	ND	ND	ND	ND	ND	ND	ND	ND	ND	ND	ND	ND	ND
KCL-22	0.129815	0.126417	0.128733	0.128822	0.126628	0.12749	0.123988	0.129712	0.138671	ND	LV	ND	ND	ND	ND	ND	ND	ND	ND	ND	ND	ND	ND	ND	ND	ND	ND	ND	ND	ND	ND	ND	ND	ND
MEG-01	0.160521	0.155628	0.159789	0.154237	0.157525	0.152878	0.155108	0.15619	0.151085	ND	LV	ND	ND	ND	ND	ND	ND	ND	ND	ND	ND	ND	ND	ND	ND	ND	ND	ND	ND	ND	ND	ND	ND	ND
ALL-SIL	0.124081	0.13264	0.140049	0.142589	0.149329	0.143619	0.151796	0.15731	0.167233	ND	LV	ND	ND	ND	ND	ND	ND	ND	ND	ND	ND	ND	ND	ND	ND	ND	ND	ND	ND	ND	ND	ND	ND	ND
GDM-1	0.164672	0.169655	0.166208	0.165475	0.167597	0.170683	0.193551	0.219192	0.313154	ND	LV	ND	ND	ND	ND	ND	ND	ND	ND	ND	ND	ND	ND	ND	ND	ND	ND	ND	ND	ND	ND	ND	ND	ND
BV-173	0.289	0.280994	0.287279	0.274519	0.274036	0.29068	0.265161	0.265955	0.266167	ND	LV	ND	ND	ND	ND	ND	ND	ND	ND	ND	ND	ND	ND	ND	ND	ND	ND	ND	ND	ND	ND	ND	ND	ND
MY-M12	0.197693	0.200416	0.203904	0.190034	0.204791	0.221554	0.243401	0.322445	0.307146	ND	LV	ND	ND	ND	ND	ND	ND	ND	ND	ND	ND	ND	ND	ND	ND	ND	ND	ND	ND	ND	ND	ND	ND	ND
GA-10	0.203961	0.226595	0.210752	0.219577	0.215628	0.223149	0.230905	0.258901	0.371017	ND	LV	ND	ND	ND	ND	ND	ND	ND	ND	ND	ND	ND	ND	ND	ND	ND	ND	ND	ND	ND	ND	ND	ND	ND
EM-2	0.285395	0.263355	0.320125	0.291844	0.288008	0.295815	0.283058	0.281336	0.296113	ND	LV	ND	ND	ND	ND	ND	ND	ND	ND	ND	ND	ND	ND	ND	ND	ND	ND	ND	ND	ND	ND	ND	ND	ND
K-562	0.289386	0.32184	0.334983	0.321562	0.338166	0.332643	0.331945	0.340244	0.323036	ND	LV	ND	ND	ND	ND	ND	ND	ND	ND	ND	ND	ND	ND	ND	ND	ND	ND	ND	ND	ND	ND	ND	ND	ND
BL-70	0.380008	0.375604	0.3828	0.361454	0.352957	0.367847	0.372292	0.363663	0.403008	ND	LV	ND	ND	ND	ND	ND	ND	ND	ND	ND	ND	ND	ND	ND	ND	ND	ND	ND	ND	ND	ND	ND	ND	ND
LB1047-RCC	0.0531685	0.0466235	0.0366849	0.0526023	0.0627244	0.131592	0.349139	0.626248	0.955928	0.0140542	MP	0.0108606	0.0214878	0.0420717	0.0807462	0.149427	0.260002	0.412701	0.584273	0.737591	0.0947059	1	0.0140542	0.999968	0.0108606	0.0214878	0.0420717	0.0807462	0.149427	0.260002	0.412701	0.584273	0.737591	0.0947059
TGBC24TKB	0.0465868	0.0311383	0.0249563	0.0300583	0.0851002	0.553302	0.714557	0.912073	0.678451	0.0308565	MP	0.0235392	0.0459956	0.0879461	0.161674	0.278346	0.435478	0.606736	0.755241	0.860555	0.125898	1	0.0308566	0.125082	0.0235393	0.0459958	0.0879465	0.161674	0.278347	0.43548	0.606737	0.755242	0.860556	0.125898
SU-DHL-4	0.0461912	0.0472039	0.0508331	0.100406	0.228707	0.454242	0.626508	0.815576	0.86554	0.0309059	MP	0.023576	0.0460659	0.0880746	0.161891	0.278668	0.435872	0.607118	0.755536	0.860747	0.0372934	1	0.0309059	0.102564	0.023576	0.0460659	0.0880746	0.161891	0.278668	0.435872	0.607118	0.755536	0.860747	0.0372934
NCI-H1648	0.0401808	0.0507142	0.0620255	0.0578859	0.203468	0.427705	0.522232	0.963379	0.983108	0.0309133	MP	0.0235815	0.0460764	0.0880938	0.161923	0.278716	0.435931	0.607175	0.755581	0.860776	0.0959695	1	0.0309133	0.100901	0.0235815	0.0460764	0.0880938	0.161923	0.278716	0.435931	0.607175	0.755581	0.860776	0.0959695
CGTH-W-1	0.0803964	0.0598494	0.0648942	0.0798779	0.119722	0.377358	0.705771	0.955614	1	0.0330612	MP	0.0251787	0.0491207	0.0936416	0.171247	0.292419	0.452514	0.623077	0.767772	0.868633	0.109134	1	0.0330612	0.0937822	0.0251787	0.0491207	0.0936416	0.171247	0.292419	0.452514	0.623077	0.767772	0.868633	0.109134
LXF-289	0.0566124	0.0789228	0.0505526	0.119982	0.203439	0.513649	0.714377	0.90467	0.901779	0.0380206	MP	0.0288467	0.0560759	0.106197	0.192003	0.322152	0.487315	0.655295	0.791756	0.883777	0.0674345	1	0.0380207	0.100733	0.0288468	0.056076	0.106197	0.192003	0.322153	0.487315	0.655295	0.791756	0.883777	0.0674345
HA7-RCC	0.0339682	0.0546954	0.0481796	0.136054	0.192204	0.577129	0.88096	0.799862	0.749048	0.0407898	MP	0.0308829	0.0599154	0.113057	0.203147	0.337692	0.504888	0.670997	0.80311	0.890805	0.105052	1	0.0407898	0.141308	0.0308829	0.0599154	0.113057	0.203147	0.337692	0.504888	0.670997	0.80311	0.890805	0.105052
VA-ES-BJ	0.0434392	0.0930849	0.0892356	0.118058	0.224023	0.55122	0.744106	0.965838	0.866004	0.0425832	MP	0.032197	0.0623853	0.117444	0.210201	0.347382	0.51564	0.680425	0.809825	0.894921	0.0789301	1	0.0425832	0.12589	0.032197	0.0623853	0.117444	0.210201	0.347382	0.51564	0.680425	0.809825	0.894921	0.0789301
PSN1	0.0854091	0.0885747	0.0392654	0.158235	0.297186	0.549158	0.820606	0.776279	1	0.0456947	MP	0.0344685	0.06664	0.124953	0.222148	0.363537	0.533227	0.695561	0.82045	0.90137	0.0718599	1	0.0456947	0.114949	0.0344685	0.06664	0.124953	0.222148	0.363537	0.533227	0.695561	0.82045	0.90137	0.0718599
BB30-HNC	0.0582152	0.0792653	0.115894	0.210908	0.301683	0.507447	0.76708	0.95601	1	0.0495953	MP	0.0373011	0.0719195	0.134188	0.236624	0.382694	0.553548	0.712624	0.832202	0.908417	0.0639937	1	0.0495953	0.107765	0.0373011	0.0719195	0.134188	0.236624	0.382694	0.553548	0.712624	0.832202	0.908417	0.0639937
BB65-RCC	0.100847	0.258402	0.0687655	0.139475	0.362285	0.525525	0.737014	1	0.926761	0.0511129	MP	0.0383986	0.0739574	0.137729	0.242112	0.389839	0.560984	0.718757	0.836369	0.910894	0.0957929	1	0.0511129	0.0141165	0.0383987	0.0739574	0.137729	0.242112	0.389839	0.560984	0.718757	0.836369	0.910894	0.0957929
IST-MES1	0.0389168	0.137945	0.0599228	0.399931	0.479872	0.641802	0.771934	0.824611	0.844941	0.0693974	MP	0.0514285	0.0978259	0.178217	0.302521	0.464516	0.634361	0.77628	0.874051	0.932793	0.063	1	0.0693974	1.00081	0.0514285	0.0978259	0.178217	0.302521	0.464516	0.634361	0.77628	0.874051	0.932793	0.063
A498	0.121854	0.114376	0.174753	0.159283	0.282321	0.587017	0.765346	1	0.935931	0.0530337	MP	0.0397842	0.076524	0.142169	0.248945	0.398649	0.570048	0.726154	0.841355	0.913843	0.0804718	1	0.0530337	0.105319	0.0397842	0.076524	0.142169	0.248945	0.398649	0.570048	0.726154	0.841355	0.913843	0.0804718
TK10	0.0540677	0.0452805	0.0529525	0.0885198	0.109016	0.233217	0.34133	0.596915	0.780927	0.0132021	MP	0.0102089	0.0202114	0.039622	0.0762239	0.141651	0.24815	0.397629	0.569005	0.725307	0.0352943	0.993652	0.0129702	1.00086	0.0127531	0.0236092	0.0435157	0.0799822	0.144502	0.249408	0.397118	0.567355	0.723497	0.0351889
SU-DHL-16	0.0759155	0.0790001	0.0768502	0.0794643	0.0830696	0.0946456	0.155233	0.428357	0.711836	0.00745297	MP	0.00578893	0.0115112	0.0227604	0.0445078	0.0852226	0.15706	0.271481	0.427032	0.598489	0.0698278	0.970668	0.00677647	1.83522e+06	0.0344435	0.0395017	0.0494608	0.068772	0.105132	0.169952	0.274984	0.421411	0.587878	0.0667138
SU-DHL-6	0.0827067	0.0797305	0.0796321	0.0842071	0.0823285	0.0885023	0.101941	0.372743	0.661869	0.00617706	MP	0.00480265	0.00955939	0.0189377	0.0371715	0.0716787	0.133769	0.235972	0.381841	0.552655	0.0738063	0.970128	0.00560359	1.0006	0.0173346	0.0266392	0.0393293	0.0585803	0.0911647	0.147929	0.241608	0.377971	0.542399	0.0721034
NCI-H1975	0.047167	0.181484	0.0548417	0.206266	0.299493	0.583134	0.632549	0.785066	0.82409	0.0399337	MP	0.0302543	0.0587318	0.110947	0.199735	0.332965	0.499585	0.666298	0.799734	0.888725	0.0597933	0.960353	0.0353638	73.2549	0.0647858	0.0895905	0.135044	0.213399	0.333992	0.490263	0.653065	0.788294	0.881035	0.0564971
LB831-BLC	0.140662	0.125206	0.114073	0.242709	0.203877	0.523357	0.615915	0.96117	1.09403	0.0441627	MP	0.0333514	0.0645499	0.121272	0.216311	0.355684	0.52473	0.688292	0.815371	0.898297	0.107392	0.956191	0.0392938	554.942	0.072187	0.0990692	0.148356	0.232324	0.358759	0.517643	0.677472	0.806021	0.892062	0.105054
LB996-RCC	0.0572911	0.0844211	0.052673	0.119478	0.204403	0.213205	0.413948	0.735358	0.596973	0.014962	MP	0.011554	0.0228441	0.0446678	0.0855159	0.157558	0.272225	0.427951	0.599392	0.749524	0.0779843	0.929282	0.0121224	0.584992	0.0309003	0.0510456	0.0796308	0.120978	0.184494	0.282319	0.419073	0.578747	0.728035	0.0741196
SW954	0.150948	0.166512	0.184434	0.202487	0.418224	0.638909	0.747124	0.827969	1	0.0622312	MP	0.046364	0.0886192	0.16281	0.280029	0.437535	0.60873	0.756783	0.861556	0.92563	0.059181	0.92556	0.0502248	45410.3	0.109383	0.141788	0.200001	0.295565	0.431407	0.589665	0.736401	0.846316	0.916201	0.0486684
HOP-62	0.106367	0.13722	0.177644	0.190027	0.219708	0.309996	0.547963	0.867864	0.854114	0.0283925	MP	0.0217003	0.0424788	0.0814958	0.150709	0.261942	0.415141	0.586713	0.739533	0.850266	0.0801105	0.920924	0.0224903	1194.65	0.0948934	0.110298	0.139529	0.192561	0.281157	0.410515	0.566524	0.716554	0.8325	0.0665851
LC-2-ad	0.113242	0.268593	0.118962	0.22117	0.254388	0.453001	0.552486	1.0404	0.955212	0.0414175	MP	0.0313432	0.0607813	0.114597	0.20563	0.341116	0.508705	0.67436	0.805514	0.892282	0.122368	0.909252	0.0321968	719.571	0.112897	0.134219	0.173829	0.243046	0.351663	0.496232	0.651603	0.78452	0.877777	0.112632
GCIY	0.144171	0.223116	0.214403	0.394422	0.482097	0.717248	0.856358	0.923805	0.800994	0.0969752	MP	0.0704263	0.131585	0.232568	0.377372	0.547959	0.707976	0.829024	0.90652	0.950968	0.0686367	0.906311	0.0734278	402.125	0.142562	0.18682	0.262765	0.378744	0.527415	0.680383	0.805982	0.891363	0.942219	0.0585492
KGN	0.172483	0.163237	0.139618	0.162033	0.145402	0.237136	0.538152	0.700406	0.741468	0.0194079	MP	0.0149359	0.0294323	0.0571816	0.108177	0.195235	0.326689	0.492487	0.659955	0.795148	0.0878934	0.897183	0.0139635	582.724	0.112273	0.121861	0.140273	0.174803	0.236129	0.334963	0.471674	0.625602	0.763443	0.0612828
TE-8	0.105542	0.144571	0.11307	0.146731	0.246934	0.362583	0.631675	0.635639	0.631884	0.0226791	MP	0.0174096	0.0342233	0.0661817	0.124147	0.220873	0.361829	0.531386	0.693994	0.819358	0.0894064	0.896406	0.0155897	14.3934	0.10592	0.1205	0.142984	0.182043	0.249217	0.354698	0.496112	0.649629	0.782281	0.0699054
RXF393	0.182717	0.197514	0.166759	0.129804	0.206251	0.365996	0.605732	0.759477	0.949652	0.0298364	MP	0.0227787	0.0445429	0.0852868	0.157169	0.271644	0.427233	0.598687	0.748973	0.856472	0.0902068	0.896175	0.0221054	839.455	0.118881	0.133666	0.161693	0.21259	0.297834	0.422799	0.574316	0.720864	0.834686	0.0685887
GI-ME-N	0.18261	0.175353	0.161473	0.301197	0.365157	0.686426	0.693896	0.869656	0.854172	0.0628746	MP	0.0468209	0.0894535	0.164217	0.282107	0.440068	0.611177	0.758671	0.862778	0.926335	0.0721988	0.892639	0.0451773	1478.1	0.1377	0.166171	0.217769	0.303897	0.429514	0.580806	0.726088	0.838223	0.911051	0.0535773
ETK-1	0.142635	0.154733	0.223136	0.260754	0.267652	0.561743	0.585476	0.847548	0.998007	0.0458316	MP	0.0345682	0.0668263	0.125281	0.222665	0.36423	0.533971	0.696194	0.82089	0.901636	0.0835249	0.892078	0.0329354	3050.1	0.130255	0.15156	0.191158	0.2602	0.368076	0.510756	0.662955	0.792228	0.882421	0.0635037
SW982	0.142957	0.166312	0.135948	0.160214	0.213315	0.157122	0.41074	0.627429	0.704422	0.0144726	MP	0.0111803	0.0221133	0.0432698	0.0829504	0.153193	0.265685	0.419828	0.591379	0.743228	0.0888232	0.88831	0.00991502	1943.54	0.118445	0.125205	0.138368	0.163516	0.20964	0.28814	0.40611	0.553949	0.702209	0.0526121
NU-DUL-1	0.15472	0.188589	0.19527	0.19815	0.205403	0.243674	0.528661	0.780981	0.852228	0.0243449	MP	0.0186645	0.036645	0.0706993	0.132062	0.233312	0.37835	0.54899	0.708836	0.829613	0.0980532	0.881987	0.0170024	1905.09	0.129495	0.140798	0.162491	0.202724	0.272601	0.381085	0.52328	0.673367	0.79957	0.0681466
Becker	0.278798	0.0842338	0.102133	0.198351	0.288962	0.431508	0.59394	0.65293	0.905998	0.0306131	MP	0.0233578	0.0456494	0.0873129	0.160603	0.276758	0.433533	0.604845	0.753774	0.859602	0.0948547	0.879768	0.0206916	11405.5	0.134214	0.147778	0.173661	0.220976	0.301019	0.420171	0.567592	0.713352	0.828783	0.0676195
A388	0.160676	0.130289	0.270354	0.200302	0.359356	0.511373	0.687053	0.597651	1	0.0431004	MP	0.0325753	0.0630952	0.118701	0.212212	0.350124	0.518654	0.683045	0.811677	0.896051	0.105847	0.866751	0.0274404	2979.57	0.151383	0.168855	0.201689	0.26013	0.354614	0.485914	0.634592	0.768498	0.866408	0.0818711
RL95-2	0.19679	0.23837	0.182778	0.348289	0.204255	0.367765	0.80447	0.898598	1	0.047577	MP	0.0358375	0.0691952	0.129434	0.229202	0.372928	0.543259	0.704042	0.82632	0.904901	0.131299	0.863128	0.0320886	77539.6	0.157978	0.17808	0.215535	0.281058	0.383967	0.521074	0.668592	0.794926	0.88364	0.110194
SW872	0.247046	0.244271	0.16341	0.257665	0.400377	0.499281	0.776789	0.977459	0.866748	0.0609365	MP	0.0454433	0.0869359	0.159965	0.27581	0.432369	0.603711	0.752893	0.859029	0.92417	0.103044	0.852705	0.0391769	2092.64	0.172529	0.196437	0.240281	0.315006	0.427598	0.569213	0.71181	0.826604	0.903489	0.0752763
SF268	0.199593	0.325686	0.248535	0.362232	0.583902	0.671689	0.872203	1	0.989335	0.120041	BP	0.0857414	0.157941	0.272796	0.428656	0.600083	0.750065	0.857185	0.923101	0.960013	0.0813119	0.849799	0.0768159	623726	0.198312	0.241268	0.314706	0.42585	0.566473	0.709013	0.824451	0.902115	0.948066	0.0585147
TE-15	0.152826	0.193086	0.156134	0.194947	0.198299	0.288894	0.41919	0.58488	0.591952	0.0143317	BP	0.0110726	0.0219027	0.0428666	0.0822091	0.151928	0.263781	0.417447	0.589013	0.741357	0.105441	0.844008	0.00766591	43.5408	0.156562	0.163723	0.1746	0.19401	0.22951	0.291587	0.389786	0.522204	0.666801	0.0374088
TE-1	0.220457	0.248154	0.352659	0.40368	0.61557	0.592058	0.922908	0.976435	0.98088	0.131487	BP	0.0931552	0.170434	0.291232	0.451091	0.621727	0.766747	0.867976	0.929322	0.963367	0.0845677	0.836222	0.0789398	904.81	0.212122	0.25548	0.329187	0.440016	0.579086	0.718768	0.83096	0.905977	0.950188	0.0612296
D-336MG	0.211883	0.222975	0.210384	0.185087	0.198334	0.200323	0.356145	0.681963	0.63037	0.0144131	BP	0.0111349	0.0220245	0.0430998	0.0826379	0.15266	0.264883	0.418826	0.590384	0.742442	0.129224	0.833689	0.00783617	8856.8	0.17136	0.176384	0.186233	0.205233	0.240686	0.302879	0.401003	0.532585	0.675258	0.0694858
SH-4	0.174578	0.246605	0.330882	0.718941	0.729236	0.877699	0.81179	0.946616	0.840377	0.228968	BP	0.151738	0.263494	0.417088	0.588655	0.741073	0.851283	0.919668	0.958153	0.97863	0.079537	0.831768	0.227584	0.236076	0.15176	0.263522	0.417116	0.588675	0.741084	0.851288	0.91967	0.958154	0.97863	0.079537
SW962	0.211488	0.241075	0.287588	0.344199	0.396816	0.506529	0.779304	0.946161	1	0.0733014	BP	0.0541649	0.102764	0.186375	0.314192	0.478152	0.646959	0.785641	0.879954	0.936144	0.0999237	0.827012	0.0423353	48173.8	0.199461	0.224298	0.269615	0.346026	0.459183	0.598222	0.734657	0.841978	0.912643	0.061036
ONS-76	0.243815	0.373841	0.35111	0.507134	0.612562	0.816353	0.917035	1	0.947957	0.196578	BP	0.133131	0.234979	0.380539	0.551291	0.710751	0.830923	0.907655	0.951592	0.975196	0.0725535	0.806708	0.109106	2408.78	0.256552	0.310737	0.398383	0.52035	0.658722	0.783585	0.87503	0.932269	0.964651	0.0426728
KALS-1	0.200042	0.382768	0.282469	0.347404	0.342289	0.590974	0.674109	0.915805	1	0.0722254	BP	0.0534123	0.101408	0.184143	0.311014	0.474464	0.643575	0.78314	0.878383	0.935254	0.128829	0.777933	0.0340001	22552.8	0.242183	0.261303	0.29678	0.358404	0.454082	0.579496	0.711877	0.823197	0.900265	0.0741129
TE-11	0.250284	0.318848	0.287494	0.370554	0.44499	0.610198	0.704591	0.932201	1	0.0884365	BP	0.0646259	0.121406	0.216524	0.355972	0.525043	0.688562	0.81556	0.898412	0.946488	0.109327	0.776889	0.0410839	4.66514e+08	0.247271	0.269974	0.311505	0.381839	0.48671	0.616748	0.745632	0.847919	0.915709	0.0480484
TE-12	0.176469	0.337354	0.252941	0.24842	0.348209	0.413119	0.571437	0.853376	0.673914	0.037716	BP	0.0286223	0.0556517	0.105436	0.190759	0.320398	0.485306	0.653476	0.790427	0.882948	0.144018	0.772869	0.0159929	16.6836	0.220484	0.237582	0.259644	0.295206	0.354811	0.447338	0.570272	0.702526	0.815853	0.0804461
SUP-B15	0.218704	0.226117	0.233422	0.228757	0.243197	0.300918	0.395305	0.486592	0.528295	0.0121094	BP	0.00937178	0.0185695	0.036462	0.0703585	0.131467	0.232384	0.377129	0.547703	0.707762	0.150641	0.772138	0.00406746	19.2214	0.216081	0.225396	0.233822	0.245123	0.264276	0.298658	0.358118	0.450999	0.574166	0.0246728
MPP-89	0.333419	0.299191	0.217895	0.308414	0.481081	0.413901	0.78335	0.889851	0.941537	0.0676785	BP	0.0502186	0.0956346	0.174574	0.297255	0.458283	0.628524	0.771894	0.871264	0.931204	0.137762	0.77026	0.031085	2246.21	0.247871	0.265353	0.297906	0.355026	0.445274	0.566565	0.698438	0.812519	0.893271	0.0796842
D-263MG	0.400406	0.337248	0.460486	0.643602	0.757859	0.86102	0.943464	1.05665	1.07281	0.340415	BP	0.210079	0.347216	0.515457	0.680266	0.809712	0.894852	0.944508	0.971462	0.985525	0.0812394	0.760478	0.171551	3984.51	0.329322	0.400239	0.504909	0.632999	0.758143	0.856207	0.920597	0.958112	0.978463	0.0579872
NCI-H747	0.298892	0.286017	0.265762	0.446693	0.534857	0.592615	0.73913	0.931929	0.861422	0.104058	BP	0.075183	0.139851	0.245385	0.394072	0.565353	0.722333	0.838785	0.912325	0.954153	0.111188	0.754243	0.0420567	1.30606e+08	0.26975	0.292265	0.33337	0.402747	0.505644	0.632331	0.756918	0.855111	0.919858	0.0464917
MZ1-PC	0.314718	0.235078	0.304592	0.304223	0.29031	0.434848	0.573826	0.669844	0.806218	0.0353234	BP	0.0268553	0.052306	0.0994121	0.180846	0.306299	0.468957	0.63849	0.779364	0.876003	0.147594	0.747667	0.0130225	2450.49	0.259731	0.267177	0.281536	0.308589	0.356993	0.435958	0.547175	0.675244	0.792573	0.0332964
Farage	0.335063	0.306949	0.304632	0.278046	0.278501	0.258611	0.264622	0.387982	0.504265	0.00836885	BP	0.00649569	0.0129075	0.0254861	0.0497054	0.0947036	0.173021	0.295001	0.4556	0.625996	0.207069	0.721503	0.00174567	1636.12	0.279262	0.28035	0.282357	0.286256	0.293891	0.308661	0.336413	0.385727	0.465209	0.0391735
OVCAR-4	0.321804	0.333898	0.399896	0.41752	0.579732	0.653853	0.85855	0.846003	1	0.148062	BP	0.103681	0.187882	0.31633	0.480625	0.649219	0.787305	0.880997	0.936734	0.967334	0.111707	0.718561	0.0525554	15863.7	0.309756	0.335956	0.382798	0.459104	0.566332	0.689456	0.801927	0.885132	0.937576	0.0368963
NMC-G1	0.285817	0.387042	0.334229	0.457294	0.481282	0.577634	0.711666	0.993109	0.910082	0.112846	BP	0.0810184	0.149893	0.260707	0.413589	0.585162	0.738299	0.84945	0.918597	0.957572	0.136989	0.705513	0.0362708	60.2432	0.307801	0.329231	0.364757	0.424086	0.514182	0.6298	0.749146	0.847476	0.914502	0.0599046
GB-1	0.325787	0.277838	0.304118	0.434141	0.304278	0.48395	0.547207	0.608553	0.831695	0.0410914	BP	0.0311042	0.0603318	0.113798	0.204342	0.339342	0.50673	0.672622	0.804273	0.89152	0.177181	0.699576	0.0107992	514.959	0.305531	0.311659	0.323075	0.344562	0.383581	0.44912	0.545705	0.663646	0.7786	0.0508772
LS-123	0.288038	0.380716	0.38809	0.516347	0.52731	0.597303	0.91411	0.928139	0.924624	0.159709	BP	0.110932	0.199709	0.332929	0.499545	0.666262	0.799709	0.888709	0.941076	0.969643	0.120448	0.676949	0.0489013	8.20419	0.304362	0.347727	0.40066	0.475337	0.576746	0.693848	0.802716	0.884677	0.937008	0.0571648
KLE	0.357106	0.408621	0.295444	0.501698	0.632354	0.636692	0.670094	0.91398	0.958796	0.152816	BP	0.106655	0.192751	0.323205	0.488518	0.656382	0.792549	0.88427	0.938581	0.968318	0.14209	0.666369	0.0382114	1885.39	0.35272	0.371062	0.404657	0.462066	0.549018	0.659189	0.771048	0.86178	0.922893	0.0637572
no-11	0.274582	0.495191	0.384692	0.598695	0.683245	0.811677	0.902388	1	0.963533	0.281377	BP	0.180211	0.305387	0.467888	0.637498	0.778624	0.875536	0.933638	0.96568	0.98254	0.0875909	0.664499	0.101585	4.74964	0.313139	0.386687	0.474442	0.582622	0.701688	0.809467	0.889287	0.939744	0.968475	0.053484
KARPAS-231	0.299059	0.324744	0.356364	0.369293	0.394838	0.367118	0.390172	0.489041	0.67555	0.0210448	BP	0.0161753	0.0318357	0.0617069	0.116241	0.208272	0.344744	0.512728	0.677885	0.808023	0.21608	0.662584	0.00377779	12.4813	0.307981	0.324847	0.336713	0.348429	0.365145	0.393516	0.442147	0.518823	0.622444	0.0314259
DOHH-2	0.380309	0.393912	0.326517	0.341858	0.360857	0.388428	0.480483	0.637819	0.707217	0.0312481	BP	0.0238308	0.0465522	0.0889629	0.16339	0.280886	0.438581	0.609741	0.757564	0.862062	0.210806	0.662064	0.00633408	3588.34	0.341076	0.344364	0.350757	0.363133	0.386503	0.42844	0.497179	0.594673	0.707932	0.0323761
TE-10	0.239483	0.319691	0.369826	0.470841	0.420917	0.471046	0.737374	0.911204	0.799073	0.0848353	BP	0.0621579	0.117041	0.209555	0.3465	0.514667	0.679578	0.809225	0.894554	0.944343	0.14624	0.658454	0.0223605	3.30529	0.257507	0.308369	0.354404	0.406514	0.477313	0.573563	0.687065	0.795495	0.879155	0.0673727
KINGS-1	0.370492	0.447236	0.434643	0.519034	0.560565	0.688451	0.766429	0.985923	1.06775	0.211422	BP	0.141758	0.248316	0.397842	0.569223	0.725484	0.840905	0.913578	0.954837	0.976897	0.140268	0.640331	0.0492328	804.262	0.382815	0.405123	0.444907	0.510268	0.603575	0.712944	0.815012	0.891891	0.940962	0.0594742
P3HR-1	0.362618	0.383593	0.396549	0.417992	0.390251	0.401474	0.476458	0.575195	0.714189	0.0347013	BP	0.0263948	0.051432	0.0978323	0.178228	0.302536	0.464534	0.634378	0.776293	0.874059	0.229178	0.63091	0.00497542	221.33	0.369411	0.372893	0.378216	0.387851	0.405897	0.438818	0.494742	0.578686	0.683759	0.0219013
K5	0.250482	0.373758	0.390129	0.498921	0.49233	0.630899	0.774556	0.90648	0.925747	0.136339	BP	0.0962616	0.175618	0.298767	0.460078	0.63021	0.773164	0.872073	0.931666	0.964624	0.117286	0.627134	0.0338441	2.89947	0.274827	0.336943	0.395788	0.462861	0.549292	0.655219	0.764501	0.855681	0.918634	0.0330803
HUTU-80	0.237374	0.59279	0.536656	0.42108	0.417742	0.617786	0.885227	0.978316	1.04674	0.185127	BP	0.126356	0.224362	0.366496	0.536403	0.698258	0.822323	0.9025	0.948751	0.973702	0.187779	0.594667	0.0368296	6.24992	0.353063	0.400041	0.446968	0.506486	0.587674	0.687819	0.789426	0.872367	0.928594	0.122028
NB69	0.394049	0.444022	0.416742	0.485141	0.559139	0.635497	0.737872	0.836042	0.871508	0.169309	BP	0.116821	0.209202	0.346017	0.514134	0.679113	0.808895	0.894353	0.94423	0.971315	0.159322	0.590244	0.0244822	23.2267	0.399432	0.420515	0.446136	0.485283	0.546655	0.633152	0.734263	0.82865	0.89981	0.0165851
IST-MEL1	0.337723	0.437287	0.37356	0.419552	0.522194	0.614777	0.659475	0.817331	0.737067	0.112005	BP	0.0804633	0.148942	0.259268	0.411776	0.583345	0.736851	0.848491	0.918036	0.957267	0.174943	0.576444	0.013984	5.25569	0.346833	0.389903	0.423383	0.457374	0.502975	0.569679	0.65915	0.758851	0.847774	0.0519835
TE-5	0.477095	0.505539	0.581961	0.634547	0.685797	0.883324	0.929902	1	0.98458	0.506793	BP	0.283633	0.441922	0.612962	0.760046	0.863666	0.926846	0.962034	0.98065	0.99023	0.101738	0.572609	0.102864	112502	0.46998	0.506678	0.56668	0.651464	0.749493	0.839677	0.90679	0.949266	0.973457	0.0329404
no-10	0.34638	0.392353	0.390934	0.647283	0.620406	0.604022	0.852783	0.891568	1	0.223931	BP	0.148897	0.2592	0.41169	0.583258	0.736782	0.848445	0.918009	0.957252	0.978159	0.126312	0.556679	0.039863	3.14148	0.331795	0.400931	0.464003	0.532867	0.617448	0.715609	0.811211	0.886952	0.937253	0.0639996
HCE-4	0.332298	0.498042	0.588307	0.441802	0.522208	0.78624	0.687859	1.03181	1.00953	0.247286	BP	0.161912	0.278699	0.435911	0.607156	0.755566	0.860766	0.925174	0.961133	0.980181	0.166631	0.554614	0.0378232	6.04127	0.383436	0.43367	0.481606	0.539935	0.617605	0.712007	0.806699	0.883292	0.934875	0.0966895
8-MG-BA	0.169678	0.314891	0.410746	0.38277	0.552203	0.668632	0.752446	0.864127	0.820974	0.116405	BP	0.0833603	0.153892	0.266736	0.421139	0.592678	0.744253	0.853377	0.920889	0.958815	0.102929	0.551332	0.024466	0.92719	0.198816	0.285744	0.372709	0.455763	0.542154	0.639353	0.742548	0.835249	0.90404	0.0437967
NALM-6	0.379347	0.422154	0.471452	0.553655	0.63703	0.732063	0.820161	0.871125	0.914712	0.255217	BP	0.166241	0.285089	0.443688	0.614659	0.761348	0.864506	0.92733	0.962295	0.980785	0.118252	0.548077	0.0400177	4.72657	0.372234	0.430281	0.484188	0.54678	0.627148	0.72223	0.815457	0.889469	0.938649	0.012702
C2BBe1	0.453176	0.469124	0.498549	0.507533	0.538196	0.755145	0.824751	0.76676	0.846176	0.246967	BP	0.161737	0.27844	0.435593	0.606847	0.755327	0.860611	0.925084	0.961084	0.980156	0.169697	0.546317	0.0259579	45.8506	0.452221	0.468732	0.49153	0.528366	0.586731	0.668292	0.762055	0.847968	0.911715	0.0529197
LOXIMVI	0.503741	0.547844	0.526075	0.570691	0.618602	0.779361	0.935993	0.934799	0.941068	0.421516	BP	0.24773	0.397089	0.568452	0.724857	0.840484	0.913329	0.954702	0.976826	0.988277	0.14351	0.531031	0.0530021	9573.67	0.490021	0.509552	0.54441	0.601099	0.680584	0.771603	0.854515	0.915712	0.954223	0.0394312
SF126	0.509355	0.486638	0.524859	0.557087	0.611289	0.638968	0.807067	0.910915	0.912593	0.320755	BP	0.200377	0.333857	0.500589	0.66719	0.800377	0.889121	0.941307	0.969766	0.984651	0.168829	0.522943	0.0284631	2363.4	0.488174	0.499194	0.519707	0.556003	0.614272	0.694459	0.784185	0.864038	0.921862	0.0269343
SK-LMS-1	0.590452	0.675974	0.683687	0.832701	0.984822	0.939391	0.909416	0.966147	1	1.2868	BP	0.501326	0.667844	0.800847	0.889411	0.941469	0.969852	0.984695	0.992289	0.996129	0.0615763	0.521146	0.331136	85532.8	0.585958	0.65655	0.743882	0.830223	0.898594	0.943832	0.970316	0.984723	0.992248	0.0416282
WIL2-NS	0.567124	0.518466	0.508885	0.462131	0.538713	0.435689	0.588278	0.694117	0.856932	0.144051	BP	0.101156	0.183727	0.310421	0.473773	0.642939	0.782669	0.878087	0.935087	0.966455	0.269569	0.514993	0.00668515	9021.16	0.487614	0.490296	0.495528	0.505653	0.524719	0.55875	0.614022	0.691346	0.779638	0.0588525
KU812	0.366132	0.447202	0.467039	0.518012	0.524831	0.516669	0.593287	0.690294	0.784056	0.124131	BP	0.0884043	0.162447	0.279492	0.43688	0.608095	0.756293	0.861238	0.925446	0.96128	0.216751	0.507411	0.0060287	4.17754	0.379437	0.431885	0.466924	0.492843	0.518891	0.554376	0.607767	0.68226	0.76937	0.0182334
MLMA	0.391471	0.42966	0.48804	0.527914	0.569591	0.660135	0.735129	0.810317	0.862664	0.207755	BP	0.139644	0.245065	0.393658	0.564928	0.721986	0.83855	0.912186	0.954077	0.976499	0.159095	0.499665	0.0168333	3.90605	0.38333	0.442703	0.48742	0.528212	0.577154	0.643258	0.72614	0.812512	0.884933	0.011355
NCI-H2126	0.572386	0.632801	0.626445	0.791736	0.842681	0.93357	0.961556	0.974679	0.921322	1.10556	BP	0.463439	0.633356	0.775527	0.873574	0.932521	0.965083	0.982231	0.991036	0.995498	0.0789192	0.497184	0.22229	86047.6	0.576375	0.630981	0.706615	0.791912	0.868421	0.924178	0.958959	0.978596	0.989063	0.0362216
NK-92MI	0.514262	0.529358	0.563487	0.590195	0.512641	0.588134	0.541608	0.664229	0.87273	0.270669	BP	0.17455	0.29722	0.458241	0.628485	0.771865	0.871246	0.931193	0.964371	0.981862	0.254505	0.479018	0.00588624	1203.11	0.522621	0.52507	0.529496	0.53791	0.553777	0.582413	0.629897	0.698465	0.779987	0.050849
EW-16	0.392236	0.603504	0.5225	0.644092	0.721307	0.882872	0.843255	1.06369	0.86094	0.493227	BP	0.278152	0.435241	0.606506	0.755062	0.860439	0.924985	0.961031	0.980128	0.989964	0.115148	0.471197	0.0729598	4.20402	0.430787	0.507156	0.578885	0.656988	0.743683	0.828161	0.89612	0.941947	0.969151	0.0722146
KNS-42	0.627132	0.530495	0.584139	0.791602	0.805343	0.759869	0.9311	1.04396	0.914219	0.803869	BP	0.385758	0.556747	0.715269	0.834002	0.909489	0.952599	0.975724	0.987713	0.993819	0.12357	0.460398	0.0886043	133285	0.569404	0.595588	0.639437	0.703691	0.781549	0.856802	0.915216	0.953309	0.975407	0.0671081
MHH-PREB-1	0.571865	0.569106	0.595149	0.532367	0.578281	0.592075	0.694241	0.759616	0.886769	0.38903	BP	0.233087	0.378055	0.548679	0.708577	0.829435	0.906766	0.951104	0.974939	0.987311	0.228289	0.453444	0.00944463	102282	0.549871	0.553147	0.559554	0.57183	0.594436	0.63317	0.692002	0.766803	0.843041	0.0288319
PF-382	0.407969	0.463429	0.519668	0.564492	0.550391	0.641077	0.69373	0.802581	0.797246	0.230691	BP	0.152706	0.264951	0.418912	0.590469	0.742509	0.85223	0.92022	0.958453	0.978786	0.184218	0.449778	0.00923409	3.45764	0.404786	0.470681	0.516228	0.550428	0.584323	0.628287	0.689128	0.764569	0.841212	0.0235381
NCI-H1838	0.61617	0.625088	0.640568	0.67469	0.809758	0.946831	0.942221	0.994807	0.9467	0.957226	BP	0.427863	0.599305	0.749457	0.856788	0.922871	0.959889	0.979534	0.989661	0.994804	0.104264	0.447188	0.108265	58734.7	0.587675	0.617509	0.665858	0.733285	0.809975	0.879354	0.930271	0.962188	0.980259	0.0362531
NAMALWA	0.488473	0.526079	0.547192	0.579329	0.584772	0.621719	0.713137	0.734855	0.80256	0.315281	BP	0.197633	0.33004	0.496286	0.663357	0.797612	0.887413	0.940348	0.969257	0.984389	0.207685	0.431058	0.00678886	7.24947	0.485836	0.527314	0.553845	0.574202	0.596451	0.628365	0.676616	0.742464	0.816784	0.014351
RKO	0.387044	0.423879	0.515703	0.607411	0.531381	0.664175	0.80284	0.792056	0.812256	0.24105	BP	0.158476	0.273594	0.42964	0.601047	0.750817	0.857676	0.923386	0.960167	0.979679	0.162855	0.430258	0.0117058	2.29663	0.369743	0.453302	0.515249	0.561967	0.605484	0.657396	0.723675	0.799308	0.869987	0.0452404
SK-UT-1	0.4707	0.490535	0.512523	0.611201	0.568894	0.635096	0.763492	0.775877	0.812461	0.820121	BP	0.390511	0.56168	0.719328	0.836755	0.911123	0.953495	0.976194	0.987954	0.99394	0.222807	0.425721	0.0587735	115336	0.57935	0.610083	0.640335	0.688648	0.75458	0.827597	0.891912	0.938098	0.966622	0.143967
NCI-H1869	0.565758	0.59213	0.612802	0.612494	0.626068	0.69683	0.770489	0.842161	0.892842	0.563791	BP	0.305778	0.468346	0.637924	0.778942	0.875736	0.933752	0.965741	0.982572	0.991209	0.181729	0.41869	0.0154139	51.1089	0.572089	0.583967	0.596933	0.616286	0.64804	0.697318	0.763317	0.835138	0.897393	0.0104209
P32-ISH	0.418645	0.536762	0.57205	0.606268	0.632032	0.640582	0.717099	0.850452	0.940637	0.36206	BP	0.220491	0.361316	0.530833	0.693522	0.819029	0.900512	0.947652	0.973123	0.986378	0.167394	0.418197	0.0142378	3.90453	0.442763	0.508969	0.555546	0.593073	0.633304	0.685682	0.752745	0.825974	0.890564	0.0302092
IST-SL2	0.47874	0.536859	0.569955	0.598428	0.633435	0.629995	0.677582	0.777734	0.876048	0.369952	BP	0.22422	0.366306	0.536199	0.698086	0.822203	0.902428	0.948712	0.973681	0.986665	0.19406	0.416872	0.00862816	6.06624	0.484315	0.533023	0.564853	0.589473	0.616121	0.653274	0.706851	0.775254	0.846574	0.0174013
SNU-C2B	0.515238	0.540288	0.574346	0.714363	0.711884	0.778483	0.918993	0.944506	0.825864	0.584473	BP	0.313479	0.477326	0.646203	0.785083	0.879604	0.935946	0.966913	0.983178	0.991518	0.124273	0.415855	0.0437321	6.51686	0.501985	0.558506	0.606803	0.659412	0.724042	0.797777	0.867712	0.921711	0.956885	0.0531417
BL-41	0.458696	0.521563	0.542958	0.56297	0.574522	0.63408	0.640319	0.700713	0.721765	0.270309	BP	0.174358	0.296942	0.457911	0.628174	0.77163	0.871096	0.931108	0.964325	0.981839	0.225956	0.413532	0.00300698	4.48988	0.457334	0.515235	0.5513	0.573917	0.591182	0.610203	0.637915	0.680766	0.741116	0.0143648
NB5	0.575402	0.57467	0.596239	0.610684	0.67003	0.665937	0.732039	0.827644	0.883884	0.540606	BP	0.296937	0.457905	0.628169	0.771626	0.871094	0.931106	0.964324	0.981838	0.990836	0.187975	0.413309	0.0124587	36.624	0.570863	0.584507	0.597098	0.613997	0.641105	0.68421	0.745012	0.815809	0.881552	0.0133891
NB17	0.637079	0.642892	0.632987	0.614553	0.589051	0.544211	0.574925	0.740694	0.837308	0.62725	BP	0.328877	0.494969	0.66218	0.796761	0.886886	0.940052	0.9691	0.984308	0.992092	0.265622	0.404703	0.00411979	47053.6	0.596579	0.597878	0.600437	0.605454	0.615117	0.633087	0.664422	0.713379	0.778118	0.0533817
QIMR-WIL	0.517814	0.554131	0.670753	0.568461	0.592775	0.625815	0.696231	0.75505	0.800145	0.449408	BP	0.259863	0.412525	0.584096	0.73745	0.848888	0.918269	0.957393	0.978233	0.988997	0.217935	0.399873	0.00542014	9.28851	0.529129	0.5648	0.586801	0.603067	0.620375	0.645272	0.684099	0.740036	0.807802	0.0334316
OCUB-M	0.343664	0.673841	0.568304	0.639971	0.632329	0.739633	0.874985	1	0.969708	0.487189	BP	0.275686	0.432216	0.603563	0.752777	0.858954	0.924126	0.960567	0.979887	0.989841	0.13764	0.394766	0.0347395	2.9764	0.433657	0.51845	0.58514	0.644781	0.708915	0.780699	0.851726	0.909737	0.949316	0.0739427
JVM-2	0.626884	0.643826	0.572756	0.671459	0.661579	0.735504	0.787076	0.853063	0.921661	0.741152	BP	0.366698	0.536619	0.698441	0.822449	0.902576	0.948794	0.973724	0.986687	0.993299	0.176126	0.391807	0.0173029	30568.1	0.613393	0.618494	0.628285	0.646426	0.677864	0.7265	0.789931	0.856496	0.912162	0.0235476
ARH-77	0.629708	0.620629	0.616312	0.644419	0.660228	0.701116	0.713297	0.794111	0.873812	0.71226	BP	0.357514	0.526718	0.690001	0.816568	0.899023	0.946827	0.972687	0.986155	0.993029	0.198256	0.380882	0.00873675	2107.34	0.621324	0.624059	0.629146	0.638792	0.656595	0.687384	0.73491	0.796716	0.861362	0.0111012
CAS-1	0.530128	0.632842	0.599051	0.707592	0.677511	0.833442	0.818672	0.905166	0.983118	0.708461	BP	0.356286	0.525385	0.688856	0.815766	0.898537	0.946557	0.972545	0.986081	0.992992	0.130599	0.372458	0.031202	7.39053	0.543763	0.594843	0.634588	0.675025	0.725329	0.787381	0.85282	0.908754	0.948134	0.0345837
RPMI-6666	0.649194	0.630977	0.618068	0.601509	0.631578	0.663873	0.647511	0.693457	0.697949	0.661313	BP	0.340652	0.508189	0.673906	0.80519	0.892083	0.942964	0.970645	0.985104	0.992496	0.253172	0.371462	0.00140547	3148.38	0.62869	0.629224	0.630098	0.63174	0.634935	0.641139	0.652924	0.67431	0.710042	0.0168404
Tera-1	0.647487	0.680255	0.678766	0.66027	0.635524	0.668043	0.841359	0.905964	0.943061	0.95914	BP	0.428352	0.599785	0.749832	0.857033	0.923013	0.959966	0.979574	0.989682	0.994814	0.181022	0.366733	0.0172261	54053	0.638122	0.642871	0.651996	0.668911	0.698242	0.74366	0.802969	0.865301	0.917499	0.0417782
SLVL	0.622711	0.630024	0.66184	0.701398	0.721897	0.841981	0.829974	0.936388	0.897439	0.932695	BP	0.42152	0.593055	0.744551	0.853573	0.921003	0.958877	0.979007	0.989392	0.994668	0.133177	0.358277	0.030576	23.5756	0.617034	0.641099	0.664377	0.694879	0.738622	0.795854	0.857777	0.91143	0.94951	0.0273222
D-247MG	0.715336	0.72871	0.593699	0.597796	0.631919	0.655402	0.768954	0.7454	0.845706	0.962085	BP	0.429103	0.600521	0.750407	0.857408	0.923231	0.960083	0.979635	0.989713	0.99483	0.234361	0.353695	0.00527109	76484.4	0.647745	0.649189	0.652034	0.657584	0.668168	0.687487	0.720079	0.768389	0.82782	0.051045
MOLT-4	0.66545	0.672183	0.647106	0.662338	0.665144	0.674288	0.714706	0.79555	0.869914	0.917591	BP	0.417544	0.589109	0.741433	0.851521	0.919807	0.958228	0.978669	0.989219	0.99458	0.205818	0.352508	0.00663601	6744.8	0.649188	0.651048	0.654623	0.661515	0.674485	0.697648	0.735313	0.788105	0.848527	0.0161203
MC116	0.33932	0.456822	0.531404	0.599649	0.57625	0.646208	0.675395	0.697864	0.687371	0.228887	BP	0.151693	0.263425	0.417002	0.588569	0.741005	0.851239	0.919642	0.958139	0.978622	0.201997	0.348781	0.000925357	1.41908	0.34264	0.449312	0.532397	0.58724	0.620455	0.641253	0.657593	0.676203	0.703402	0.0189856
NB6	0.716224	0.675724	0.673564	0.612806	0.66164	0.655794	0.697083	0.684363	0.797818	1.00133	BP	0.438924	0.610073	0.75782	0.862227	0.926017	0.961588	0.980418	0.990112	0.995031	0.241885	0.340606	0.00224241	68085.6	0.659977	0.660577	0.661761	0.6641	0.66868	0.677475	0.693733	0.721782	0.764853	0.0319395
697	0.305407	0.409993	0.523964	0.589784	0.647342	0.662182	0.675838	0.76525	0.808863	0.233975	BP	0.154544	0.267714	0.422357	0.593883	0.745203	0.854001	0.921252	0.959012	0.979077	0.158626	0.338018	0.00386637	1.09186	0.305754	0.41938	0.515978	0.58535	0.632373	0.66838	0.704833	0.750224	0.806364	0.0129399
KP-N-YS	0.746261	0.715436	0.6976	0.665844	0.634152	0.634318	0.685416	0.884305	0.862192	1.29654	BP	0.50321	0.669514	0.802047	0.890151	0.941883	0.970072	0.984809	0.992346	0.996158	0.223381	0.32788	0.00599574	277889	0.673646	0.675162	0.67815	0.683963	0.69498	0.714861	0.747743	0.795021	0.850906	0.0575157
JiyoyeP-2003	0.553643	0.640943	0.659144	0.670874	0.692563	0.714694	0.753304	0.860537	0.869095	0.746675	BP	0.368424	0.538464	0.700002	0.823531	0.903227	0.949153	0.973913	0.986784	0.993348	0.166392	0.327756	0.00888314	6.7858	0.567821	0.618793	0.650823	0.673998	0.697168	0.727865	0.771071	0.82544	0.881464	0.0172105
Hs-445	0.744592	0.685838	0.695119	0.711793	0.759092	0.907309	0.924427	0.930207	0.965555	1.50289	BP	0.540046	0.701337	0.824454	0.903782	0.949459	0.974075	0.986867	0.99339	0.996684	0.127027	0.323041	0.0464746	368553	0.688275	0.698828	0.717925	0.749671	0.795664	0.850573	0.902808	0.942799	0.968621	0.0341354
MOLM-13	0.490307	0.59586	0.628631	0.694151	0.676946	0.67058	0.68768	0.759752	0.817624	0.570978	BP	0.308474	0.471501	0.640844	0.781115	0.877108	0.934531	0.966158	0.982788	0.991319	0.189573	0.320922	0.00315394	3.71551	0.505866	0.580868	0.628362	0.657246	0.676937	0.6953	0.719157	0.754203	0.802298	0.0202663
MONO-MAC-6	0.614135	0.669812	0.634398	0.701016	0.747532	0.659267	0.746853	0.814954	0.81856	0.884294	BP	0.408583	0.580134	0.734284	0.846786	0.917038	0.956724	0.977883	0.988818	0.994378	0.186562	0.31211	0.0044988	10.9123	0.616766	0.65196	0.67262	0.686486	0.699501	0.716932	0.743945	0.784104	0.835396	0.0313998
BOKU	0.413239	0.505247	0.646688	0.729664	0.690145	0.833933	0.891563	1.08545	0.791413	0.553139	BP	0.301744	0.4636	0.633506	0.77564	0.873645	0.932562	0.965104	0.982242	0.991042	0.113415	0.30889	0.0394578	1.77927	0.411187	0.526221	0.619669	0.695196	0.763402	0.829306	0.888416	0.933682	0.963324	0.0818861
EB-3	0.647964	0.654263	0.689996	0.653885	0.709266	0.730206	0.733143	0.72227	0.773886	0.942259	BP	0.42401	0.595515	0.746486	0.854844	0.921742	0.959278	0.979216	0.989499	0.994722	0.204269	0.30423	0.00169169	14.4545	0.639571	0.667071	0.6823	0.691335	0.69824	0.706194	0.718535	0.739308	0.77244	0.0179513
NCI-H446	0.812829	0.744102	0.691064	0.644202	0.651175	0.705316	0.738607	0.834524	0.880903	1.66626	BP	0.565551	0.722495	0.838894	0.912389	0.954188	0.976557	0.988139	0.994034	0.997008	0.216531	0.300712	0.00544658	231975	0.700559	0.701824	0.70432	0.709188	0.718456	0.735327	0.763653	0.805322	0.856072	0.0540731
EHEB	0.782524	0.710521	0.694933	0.69472	0.66105	0.699805	0.739967	0.804398	0.854653	1.49563	BP	0.538843	0.700322	0.823752	0.90336	0.949227	0.973952	0.986804	0.993358	0.996668	0.209395	0.300125	0.00427845	359461	0.700872	0.701866	0.703834	0.707691	0.71511	0.728874	0.752764	0.789805	0.838268	0.0355938
KARPAS-620	0.687324	0.63375	0.746999	0.644805	0.812602	0.677939	0.70206	0.734496	0.803256	1.10825	BP	0.464043	0.63392	0.77595	0.873842	0.932674	0.965164	0.982273	0.991057	0.995509	0.205851	0.296393	0.00185937	25.4285	0.670316	0.687191	0.696574	0.702612	0.708132	0.715667	0.728265	0.7498	0.783811	0.0501841
KELLY	0.727181	0.733951	0.731661	0.723347	0.738125	0.797235	0.946473	0.867082	0.890975	1.62143	BP	0.558838	0.716993	0.835173	0.910185	0.952981	0.975924	0.987816	0.99387	0.996926	0.141952	0.285911	0.0187381	29438.3	0.718183	0.722206	0.729897	0.744058	0.768346	0.805296	0.852387	0.900511	0.939778	0.0394133
Daudi	0.695477	0.674392	0.708659	0.747824	0.748846	0.701418	0.693908	0.743049	0.766449	1.23759	BP	0.491577	0.659138	0.794554	0.885517	0.939283	0.968691	0.984097	0.991985	0.995976	0.204044	0.282241	0.000833761	27.4682	0.685985	0.701783	0.710227	0.715065	0.718586	0.722478	0.728532	0.739219	0.757966	0.0225109
HC-1	0.727705	0.737307	0.756219	0.751806	0.695748	0.760509	0.796124	0.878724	0.962249	1.65817	BP	0.564354	0.721517	0.838234	0.911999	0.953974	0.976445	0.988082	0.994005	0.996994	0.157753	0.28152	0.0113037	51501.8	0.720927	0.723357	0.728081	0.737055	0.753332	0.780507	0.820136	0.867854	0.913664	0.0298532
RF-48	0.677441	0.67608	0.744701	0.753747	0.717433	0.759243	0.843817	0.914959	0.857103	1.30706	BP	0.50523	0.671299	0.803326	0.890938	0.942324	0.970306	0.984929	0.992407	0.996189	0.14618	0.277008	0.0108742	16.1421	0.672207	0.700048	0.718042	0.733525	0.752574	0.780415	0.819663	0.866849	0.912525	0.0322736
SK-NEP-1	0.786214	0.77985	0.725818	0.715157	0.81707	0.943655	0.972655	0.980844	0.989242	2.2204	BP	0.634327	0.776255	0.874035	0.932784	0.965223	0.982304	0.991073	0.995516	0.997753	0.113765	0.275335	0.059867	95090.8	0.736957	0.748212	0.768055	0.799634	0.842515	0.889719	0.931051	0.960591	0.978777	0.0449131
SF539	0.758899	0.743141	0.729453	0.741458	0.801157	0.84669	0.853501	0.966738	0.960135	1.87688	BP	0.594537	0.745717	0.854339	0.921449	0.959119	0.979133	0.989456	0.9947	0.997343	0.123899	0.27358	0.02739	34354.2	0.732124	0.737634	0.747983	0.766404	0.796195	0.837613	0.884541	0.92683	0.957768	0.0220645
KARPAS-45	0.614922	0.707365	0.710566	0.738378	0.740544	0.778729	0.763727	0.805836	0.819907	1.1417	BP	0.471445	0.640792	0.781076	0.877084	0.934517	0.96615	0.982784	0.991317	0.99564	0.161676	0.271821	0.00336009	13.7991	0.667078	0.697322	0.7145	0.725423	0.734938	0.747138	0.766223	0.796015	0.837165	0.0221969
BE2-M17	0.808541	0.69731	0.739716	0.754594	0.778884	0.818166	0.884107	0.956461	0.966264	1.971	BP	0.606275	0.754883	0.860323	0.924918	0.960995	0.980109	0.989955	0.994952	0.99747	0.133679	0.269495	0.0251536	61854.2	0.735684	0.740689	0.750141	0.767115	0.794969	0.834547	0.880632	0.923338	0.955313	0.0319924
LC-1F	0.736	0.858767	0.710249	0.723546	0.739169	0.730455	0.726553	0.798667	0.857725	1.99445	BP	0.609095	0.757065	0.861738	0.925735	0.961436	0.980339	0.990072	0.995011	0.997499	0.191384	0.258421	0.0026225	59219.1	0.742091	0.742626	0.743676	0.745744	0.74978	0.757479	0.771536	0.795269	0.830488	0.0456507
SK-N-DZ	0.748565	0.737898	0.759726	0.761933	0.749428	0.749974	0.796769	0.83553	0.86889	1.80157	BP	0.584627	0.737873	0.849168	0.918433	0.957482	0.978279	0.98902	0.99448	0.997232	0.161064	0.25613	0.00483104	3624.52	0.74457	0.745657	0.747614	0.751344	0.75844	0.771463	0.793698	0.827299	0.869733	0.0103057
MC-CAR	0.745564	0.766881	0.764511	0.745904	0.754807	0.728206	0.802171	0.836248	0.874408	1.88268	BP	0.59528	0.746302	0.854723	0.921672	0.959239	0.979196	0.989489	0.994716	0.997351	0.164027	0.254869	0.00480582	5687.67	0.745917	0.746947	0.74886	0.752542	0.759563	0.772463	0.794506	0.827858	0.870041	0.0176886
SJSA-1	0.785839	0.731979	0.772266	0.849438	0.838506	0.874637	0.935129	0.955802	1.05212	2.33731	BP	0.646146	0.785041	0.879577	0.935931	0.966905	0.983174	0.991516	0.99574	0.997865	0.092683	0.25403	0.0577359	46502.8	0.756913	0.76698	0.784793	0.813327	0.852453	0.896033	0.934642	0.962497	0.979754	0.0324155
ES4	0.387146	0.690517	0.780284	0.739167	0.649389	0.75471	0.785453	0.920123	1.0261	0.793621	BP	0.382722	0.553578	0.712649	0.832219	0.908427	0.952017	0.975419	0.987556	0.993739	0.14131	0.252217	0.0129094	2.42645	0.492059	0.5967	0.670436	0.720355	0.75896	0.797194	0.840607	0.886838	0.928048	0.081516
EVSA-T	0.734751	0.833396	0.786312	0.797788	0.825017	0.909498	0.962553	1.02061	0.991916	2.46088	BP	0.657835	0.793607	0.884929	0.938952	0.968515	0.984006	0.991938	0.995953	0.997972	0.0848545	0.242684	0.0626703	90.6108	0.758095	0.773649	0.794396	0.824284	0.863251	0.905117	0.941122	0.966521	0.982027	0.0330745
IMR-5	0.78059	0.794332	0.779769	0.766268	0.736729	0.767077	0.792908	0.830486	0.970449	2.28399	BP	0.640852	0.781121	0.877112	0.934533	0.966159	0.982788	0.991319	0.995641	0.997816	0.15778	0.241516	0.00693492	31805.5	0.759755	0.761058	0.763599	0.768513	0.777748	0.794169	0.820667	0.857386	0.89882	0.0347198
TGW	0.811029	0.770342	0.783137	0.826764	0.842646	0.890908	0.972844	0.9856	1.02218	2.74766	BP	0.682198	0.811079	0.895686	0.944973	0.971708	0.985651	0.992774	0.996374	0.998184	0.0892065	0.235257	0.0593058	51627.7	0.775141	0.784685	0.801521	0.82836	0.864896	0.905239	0.940671	0.966055	0.981708	0.0249224
SCC-15	0.786704	0.815151	0.752006	0.75351	0.712142	0.725326	0.708181	0.776684	0.78397	2.23469	BP	0.635814	0.777367	0.87474	0.933185	0.965438	0.982415	0.99113	0.995545	0.997768	0.204251	0.235137	5.84774e-05	23.5065	0.725376	0.744612	0.754634	0.759778	0.762441	0.763907	0.764899	0.765905	0.767419	0.0426986
MOLP-8	0.536269	0.697867	0.74922	0.750593	0.712243	0.722375	0.781415	0.781473	0.771302	0.998144	BP	0.438139	0.609314	0.757234	0.861848	0.925798	0.96147	0.980356	0.990081	0.995016	0.171862	0.23152	0.00015798	3.79472	0.574674	0.657633	0.70883	0.737617	0.75307	0.761375	0.766265	0.770061	0.77456	0.0306444
SKM-1	0.838486	0.802686	0.89726	0.926498	0.94994	0.993493	0.980705	0.956152	1.01675	4.31935	BP	0.771402	0.870951	0.931025	0.964281	0.981816	0.990824	0.995391	0.99769	0.998844	0.0408423	0.226855	0.297394	48762.3	0.815895	0.845106	0.882414	0.920642	0.95191	0.973104	0.985705	0.99262	0.996249	0.0229962
HCC1187	0.839931	0.789456	0.767586	0.756765	0.793926	0.837179	0.866685	0.915774	0.944717	2.78288	BP	0.684953	0.813023	0.89687	0.945632	0.972056	0.98583	0.992864	0.996419	0.998207	0.131687	0.219808	0.0129026	159419	0.782379	0.784532	0.78871	0.796594	0.810719	0.833801	0.866389	0.904025	0.93861	0.0254687
HAL-01	0.782301	0.817262	0.812858	0.826282	0.823586	0.901849	0.94768	0.989996	0.997468	2.86962	BP	0.691538	0.817644	0.899675	0.947188	0.972878	0.986252	0.993079	0.996527	0.998261	0.082939	0.219413	0.0480368	22682.2	0.788479	0.795884	0.809214	0.831245	0.862904	0.900307	0.935501	0.962194	0.979315	0.0192418
UACC-257	0.822199	0.86025	0.751996	0.847309	0.91245	1.00147	0.990593	1.01722	0.964612	3.57053	BP	0.736111	0.848	0.917749	0.957111	0.978085	0.988921	0.99443	0.997207	0.998602	0.0768316	0.218066	0.115332	220556	0.799954	0.815228	0.839705	0.873278	0.910689	0.943845	0.967773	0.982601	0.990939	0.0429803
NCI-H1876	0.768826	0.849975	0.79871	0.835496	0.738892	0.766857	0.814574	0.888907	0.946199	2.69929	BP	0.678335	0.808343	0.894015	0.944042	0.971216	0.985398	0.992645	0.996309	0.998151	0.140817	0.21477	0.00680165	26497.6	0.786328	0.78747	0.789691	0.793983	0.802057	0.816441	0.839733	0.872173	0.909008	0.0405002
NBsusSR	0.818722	0.785372	0.799178	0.784091	0.855148	0.777408	0.85442	0.959288	0.98367	2.78677	BP	0.685254	0.813235	0.896999	0.945703	0.972094	0.98585	0.992874	0.996424	0.998209	0.12118	0.214417	0.0156801	43745.3	0.788155	0.790699	0.795593	0.804717	0.82072	0.845964	0.879811	0.916504	0.948158	0.034996
NCI-H220	0.844921	0.776337	0.802195	0.804524	0.821967	0.748144	0.78416	0.86821	0.927018	2.93297	BP	0.696177	0.820877	0.901628	0.94827	0.973448	0.986545	0.993227	0.996602	0.998298	0.148965	0.208462	0.00453614	106508	0.792264	0.793	0.794449	0.797284	0.802723	0.81277	0.830077	0.85659	0.890699	0.0353901
ACN	0.494517	0.792232	0.63648	0.699613	0.922631	0.90709	0.826352	0.954308	0.970015	1.07067	BP	0.455474	0.625877	0.769895	0.869989	0.930475	0.963986	0.981663	0.990746	0.995352	0.108226	0.208096	0.0275709	2.79468	0.547527	0.652939	0.727051	0.779609	0.823202	0.865639	0.906884	0.941789	0.966641	0.0782255
RPMI-8402	0.666755	0.744746	0.770459	0.776244	0.805841	0.78645	0.799583	0.803306	0.858451	1.58414	BP	0.553094	0.712248	0.831945	0.908264	0.951927	0.975372	0.987532	0.993727	0.996854	0.142578	0.205161	0.00156332	7.32965	0.67692	0.731509	0.762586	0.779844	0.790189	0.798241	0.80755	0.821493	0.843164	0.0123171
KOPN-8	0.738545	0.799987	0.799914	0.811863	0.80936	0.78204	0.844709	0.886802	0.925899	2.26979	BP	0.639415	0.780053	0.876438	0.934151	0.965954	0.982682	0.991266	0.995614	0.997802	0.122158	0.20259	0.00671803	21.5988	0.753855	0.776566	0.789934	0.79971	0.810162	0.825068	0.847612	0.87845	0.913372	0.0186111
NCI-H322M	0.828046	0.743019	0.815611	0.817988	0.828843	0.832639	0.82963	0.905211	0.896151	2.7212	BP	0.680096	0.809592	0.894778	0.944468	0.971441	0.985514	0.992704	0.996339	0.998166	0.123646	0.200063	0.00656202	3720.07	0.800682	0.80183	0.803888	0.807784	0.815086	0.828123	0.849357	0.879202	0.913482	0.0258729
DG-75	0.764491	0.847319	0.754403	0.822221	0.807548	0.811747	0.846774	0.849598	0.910381	2.56681	BP	0.667256	0.800424	0.889151	0.941323	0.969775	0.984656	0.992268	0.996119	0.998056	0.129329	0.19922	0.004782	53.3589	0.782762	0.792767	0.798939	0.804167	0.810818	0.821454	0.838922	0.865078	0.898095	0.0261966
OPM-2	0.689188	0.754046	0.782403	0.875832	0.916048	0.912231	0.970774	0.929519	1	2.03698	BP	0.614107	0.760925	0.864233	0.927173	0.96221	0.980741	0.990277	0.995115	0.997551	0.0542937	0.198394	0.0859868	6.68795	0.685321	0.755094	0.807022	0.852227	0.894905	0.932245	0.960172	0.978134	0.988499	0.0226938
TF-1	0.805879	0.829447	0.838066	0.820094	0.812682	0.863902	0.930084	0.966039	0.989397	3.22041	BP	0.715582	0.834215	0.909615	0.952668	0.975761	0.987732	0.993828	0.996904	0.99845	0.093034	0.196268	0.0261403	11951.8	0.807574	0.811391	0.818533	0.831284	0.852064	0.881299	0.914924	0.945692	0.968486	0.0204677
EW-1	0.821164	0.817873	0.782869	0.820939	0.816768	0.859817	0.911483	0.878236	0.948758	3.04523	BP	0.704062	0.826334	0.90491	0.950082	0.974402	0.987035	0.993475	0.996727	0.998361	0.110359	0.195313	0.0122207	114134	0.806525	0.808342	0.81187	0.818546	0.830569	0.850394	0.878766	0.912103	0.943291	0.020217
NCI-H510A	0.806086	0.849371	0.83329	0.812998	0.779292	0.795468	0.777219	0.85624	0.886305	3.1694	BP	0.712321	0.831995	0.908294	0.951943	0.97538	0.987537	0.993729	0.996855	0.998425	0.144755	0.193767	0.00232551	16780.3	0.806523	0.806904	0.807616	0.809002	0.811703	0.816878	0.826416	0.842792	0.867745	0.0277554
SCH	0.829677	0.794131	0.834758	0.79696	0.83251	0.827827	0.875738	0.901777	0.95216	3.11991	BP	0.709085	0.829783	0.906974	0.951218	0.974999	0.987341	0.99363	0.996805	0.9984	0.113353	0.192904	0.0102844	154788	0.808627	0.810143	0.813101	0.818746	0.82907	0.846549	0.872605	0.9049	0.936895	0.01584
NKM-1	0.502187	0.718464	0.720335	0.714977	0.837176	0.88493	0.84976	0.971667	0.914331	1.03591	BP	0.4473	0.618117	0.763995	0.86621	0.928309	0.962822	0.981059	0.990439	0.995196	0.092113	0.192657	0.016683	2.52647	0.538337	0.649059	0.726128	0.777451	0.815807	0.851463	0.88862	0.924615	0.95398	0.0433756
A4-Fuk	0.769607	0.80351	0.833018	0.808039	0.816206	0.865356	0.917603	0.927826	0.936748	2.67132	BP	0.676058	0.806724	0.893024	0.943489	0.970923	0.985247	0.992569	0.99627	0.998132	0.0960863	0.189324	0.0158797	26.9433	0.776229	0.79645	0.810111	0.822984	0.839632	0.863276	0.893866	0.926544	0.954513	0.0159007
ES7	0.815247	0.826713	0.850395	0.79516	0.82841	0.83557	0.863352	0.920084	0.915504	3.26202	BP	0.718187	0.835982	0.910665	0.953244	0.976062	0.987886	0.993906	0.996944	0.99847	0.112035	0.183599	0.00767174	74605.4	0.817481	0.818569	0.820697	0.8248	0.832466	0.845947	0.867302	0.896106	0.927556	0.017294
D-283MED	0.833385	0.822378	0.837915	0.826176	0.823571	0.819756	0.862554	0.915508	0.946383	3.44212	BP	0.728935	0.843219	0.914941	0.955582	0.977286	0.988513	0.994223	0.997103	0.99855	0.111975	0.18177	0.00839894	135754	0.819408	0.820581	0.822877	0.827295	0.8355	0.849774	0.871988	0.901206	0.93217	0.0147757
GRANTA-519	0.836371	0.812986	0.820389	0.813623	0.803317	0.84069	0.88522	0.880116	0.882282	3.27368	BP	0.718909	0.836471	0.910955	0.953403	0.976146	0.987929	0.993928	0.996955	0.998475	0.121385	0.181197	0.00438931	15318.1	0.819354	0.820003	0.821238	0.823633	0.828224	0.836718	0.851412	0.874075	0.903509	0.0173394
HD-MY-Z	0.83679	0.863069	0.829773	0.826727	0.785859	0.787449	0.873862	0.907958	0.912679	3.71625	BP	0.743808	0.853085	0.920719	0.958723	0.978927	0.989351	0.994647	0.997316	0.998656	0.125806	0.166185	0.00423608	28.6833	0.798743	0.816709	0.826786	0.833476	0.839853	0.848568	0.86228	0.882974	0.909889	0.0350685
OCI-LY-19	0.556451	0.68803	0.759593	0.764364	0.829898	0.811768	0.888332	0.869238	0.87769	1.15517	BP	0.47437	0.643489	0.783076	0.878343	0.935232	0.966532	0.982981	0.991418	0.99569	0.102806	0.159176	0.00228142	2.59688	0.563499	0.675141	0.749708	0.794264	0.820109	0.836658	0.850696	0.867168	0.889082	0.019645
JM1	0.595089	0.688672	0.753388	0.792484	0.83909	0.870735	0.891287	0.925574	0.910694	1.28849	BP	0.501652	0.668134	0.801055	0.88954	0.941541	0.969891	0.984715	0.992299	0.996134	0.0827671	0.158744	0.00847858	2.93663	0.586928	0.692797	0.76269	0.805777	0.834158	0.857714	0.882826	0.911238	0.939682	0.0135736
ST486	0.776409	0.810744	0.825227	0.84163	0.832825	0.86707	0.864665	0.89595	0.86043	2.80079	BP	0.686335	0.813996	0.897462	0.94596	0.97223	0.985919	0.99291	0.996442	0.998218	0.107143	0.15809	0.00197531	20.7158	0.79316	0.817166	0.830073	0.837385	0.842481	0.847727	0.855308	0.867581	0.886476	0.016335
NCI-H719	0.8008	0.802921	0.834013	0.825176	0.898512	0.809678	0.839396	0.947209	0.825851	3.00672	BP	0.701404	0.8245	0.903809	0.949475	0.974083	0.986871	0.993392	0.996685	0.99834	0.117232	0.155577	0.00107944	28.4532	0.808202	0.826109	0.835555	0.840743	0.844126	0.847325	0.851796	0.859283	0.871898	0.0411195
CA46	0.824265	0.81054	0.822247	0.843851	0.833294	0.858098	0.84414	0.841658	0.875486	3.23253	BP	0.716346	0.834733	0.909923	0.952838	0.975849	0.987777	0.993851	0.996916	0.998456	0.120451	0.155367	0.000823631	21.7684	0.797826	0.82071	0.832796	0.839266	0.843124	0.846219	0.850003	0.856068	0.866413	0.0128962
NCI-H211	0.8022	0.843653	0.809902	0.831519	0.859169	0.844666	0.875602	0.914084	0.872866	3.19999	BP	0.714285	0.833333	0.909091	0.952381	0.97561	0.987654	0.993789	0.996885	0.99844	0.106916	0.154605	0.0028717	24.8425	0.804317	0.824853	0.836019	0.842711	0.848039	0.854392	0.864127	0.879547	0.901627	0.0198197
NCI-H1836	0.792185	0.788539	0.836285	0.915031	0.846046	0.887798	0.798424	0.86651	0.956632	3.00635	BP	0.701378	0.824482	0.903798	0.949469	0.974079	0.98687	0.993391	0.996685	0.99834	0.104449	0.144608	0.00317981	13.9513	0.783866	0.818588	0.837635	0.848512	0.856043	0.863596	0.874005	0.889668	0.911301	0.0399838
CP66-MEL	0.213941	0.252683	0.190422	0.460241	0.686151	0.737038	0.702856	0.856614	0.819332	0.121935	BP	0.0869761	0.160033	0.275911	0.432493	0.603833	0.752987	0.85909	0.924205	0.96061	0.0993033	0.144426	0	0.197833	0.114533	0.202022	0.326863	0.473016	0.609218	0.711679	0.777021	0.814408	0.834484	0.0709468
A3-KAW	0.495423	0.675971	0.741559	0.857875	0.89046	0.894148	0.961669	1.02632	1.03062	1.14386	BP	0.471916	0.641226	0.781399	0.877287	0.934633	0.966212	0.982816	0.991333	0.995648	0.0391048	0.122967	0.0685445	1.71583	0.508562	0.650668	0.760871	0.839106	0.894705	0.934705	0.96212	0.979263	0.989092	0.0281665
MV-4-11	0.672268	0.799346	0.816157	0.861506	0.892931	0.884966	0.94942	0.965365	0.960806	2.15726	BP	0.62761	0.771205	0.870825	0.930953	0.964242	0.981795	0.990814	0.995386	0.997688	0.0567978	0.118785	0.0176208	4.41111	0.684632	0.772744	0.827811	0.862154	0.886959	0.909621	0.932874	0.955001	0.972747	0.0155066
NEC8	0.817232	0.862888	0.888358	0.868176	0.888114	0.910543	0.917629	0.95493	0.955318	4.15715	BP	0.764583	0.866587	0.928526	0.962939	0.981119	0.99047	0.995212	0.9976	0.998799	0.065105	0.114298	0.0101452	16.6691	0.823439	0.854737	0.872532	0.884096	0.894335	0.906706	0.923107	0.942732	0.962	0.00992076
NCI-H226	0.844493	0.832133	0.86516	0.922118	0.880724	0.914834	0.927761	0.956944	0.945695	4.30823	BP	0.770947	0.870661	0.930859	0.964192	0.981769	0.990801	0.995379	0.997684	0.998841	0.0649938	0.112524	0.0107402	18.4621	0.830872	0.859599	0.87601	0.886929	0.896966	0.909375	0.92583	0.945265	0.964016	0.0184549
U-698-M	0.815974	0.840613	0.872308	0.880313	0.879664	0.898163	0.939518	0.938236	0.919359	3.85525	BP	0.750742	0.857628	0.923358	0.960152	0.979671	0.989731	0.994839	0.997413	0.998705	0.0705291	0.108643	0.00479088	12.7545	0.810467	0.849574	0.871143	0.883472	0.891939	0.900191	0.910957	0.925849	0.944169	0.0143818
DND-41	0.575013	0.731755	0.790252	0.852822	0.883677	0.888059	0.907835	0.964635	0.97281	1.49183	BP	0.538211	0.699788	0.823383	0.903138	0.949104	0.973887	0.986771	0.993341	0.99666	0.0529955	0.106137	0.0115487	2.46005	0.588895	0.711208	0.794671	0.846422	0.879099	0.90334	0.925507	0.947127	0.966119	0.013306
Toledo	0.679785	0.798808	0.833531	0.866618	0.870272	0.891791	0.926255	0.914463	0.932576	2.22067	BP	0.634355	0.776276	0.874049	0.932792	0.965227	0.982306	0.991074	0.995517	0.997753	0.0673473	0.102318	0.00301047	4.23427	0.689547	0.780294	0.835561	0.866886	0.884746	0.896442	0.906848	0.919242	0.935076	0.0109502
JJN-3	0.67857	0.817474	0.819635	0.870441	0.923172	0.926211	0.953539	0.983098	0.954654	2.33229	BP	0.645654	0.784678	0.87935	0.935802	0.966837	0.983139	0.991498	0.995731	0.997861	0.0454745	0.0984844	0.0238997	4.14115	0.690462	0.784385	0.843694	0.880779	0.907084	0.929726	0.950799	0.968777	0.981874	0.0186982
